# Supplementary material for: Determinants of Disease Penetrance in PRPF31-Associated Retinopathy
Source: Genes (Basel). 2021 Sep 28;12(10):1542. doi: 10.3390/genes12101542 (PMC8535263; doi:10.3390/genes12101542)
Supplement: Supplementary file 1 [file genes-12-01542-s001.zip]

Archive with 1 entries (1 files):
- genes-1388539-supplementary.pdf
